# Supplementary material for: Mouse Liver Compensates Loss of Sgpl1 by Secretion of Sphingolipids into Blood and Bile
Source: Int J Mol Sci. 2021 Sep 30;22(19):10617. doi: 10.3390/ijms221910617 (PMC8508615; doi:10.3390/ijms221910617)
Supplement: Supplementary file 1 [file ijms-22-10617-s001.zip]

Archive with 2 entries (2 files):
- Supplementary Figures.pdf
- Supplementary Methods.pdf
